# Supplementary material for: Framework for Adoption of Next-Generation Sequencing (NGS) Globally in the Oncology Area
Source: Healthcare (Basel). 2023 Feb 2;11(3):431. doi: 10.3390/healthcare11030431 (PMC9914369; doi:10.3390/healthcare11030431)
Supplement: Supplementary file 1 [file healthcare-11-00431-s001.zip]

Archive with 1 entries (1 files):
- healthcare-2103732-supplementary.pdf
